# Supplementary material for: Enteric Methane Emissions Prediction in Dairy Cattle and Effects of Monensin on Methane Emissions: A Meta-Analysis
Source: Animals (Basel). 2023 Apr 18;13(8):1392. doi: 10.3390/ani13081392 (PMC10135289; doi:10.3390/ani13081392)
Supplement: Supplementary file 1 [file animals-13-01392-s001.zip]

Archive with 2 entries (2 files):
- Figure S1. Flowchart.pdf
- Figure S2. COM & LAC Data.tiff
